# Supplementary material for: Transfer and Enzyme-Mediated Metabolism of Oxidized Phosphatidylcholine and Lysophosphatidylcholine between Low- and High-Density Lipoproteins
Source: Antioxidants (Basel). 2020 Oct 26;9(11):1045. doi: 10.3390/antiox9111045 (PMC7712993; doi:10.3390/antiox9111045)
Supplement: Supplementary file 1 [file antioxidants-09-01045-s001.zip]

Archive with 2 entries (2 files):
- Suppl. Fig. S1-Edited.pptx
- Suppl. Fig. S2-Edited.pptx
